# Supplementary material for: Modeling COVID-19 Vaccine Adverse Effects with a Visualized Knowledge Graph Database
Source: Healthcare (Basel). 2022 Jul 29;10(8):1419. doi: 10.3390/healthcare10081419 (PMC9407998; doi:10.3390/healthcare10081419)
Supplement: Supplementary file 1 [file healthcare-10-01419-s001.zip]

Archive with 1 entries (1 files):
- healthcare-1823471-supplementary.pdf
